# Supplementary material for: Whole genome sequencing of the monomorphic pathogen Mycobacterium bovis reveals local differentiation of cattle clinical isolates
Source: BMC Genomics. 2018 Jan 2;19:2. doi: 10.1186/s12864-017-4249-6 (PMC5748942; doi:10.1186/s12864-017-4249-6)
Supplement: Supplementary file 2 — M. bovis strains isolated from a bovine host in Uruguay. (ODS 26 kb) [file 12864_2017_4249_MOESM2_ESM.ods]

## Sheet: Sheet1
Table S1.- Mycobacterium bovis strains isolated from a bovine host in Uruguay.
Strain (MbURU-)	Location	Lesions	Culture date (MM-DD-YYYY)	Spoligotype
001	San José	Lymph nodes	11-04-2014	SB0145
002	Rocha	Lymph nodes, lungs, pleura	02-12-2008	SB0130
003	Florida	Lymph nodes	02-18-2015	SB0145
004	Canelones	Lymph nodes	01-31-2015	SB0274
005	Florida	Lungs	11-19-2014	SB0145
006	Florida	Lymph nodes	11-19-2014	SB1072
007	Canelones	Lymph nodes	12-18-2014	SB0130
008	Colonia	Lymph nodes	03-23-2015	SB0274
009	Durazno	Lymph nodes	02-25-2015	SB0274
010	Lavalleja	Lymph nodes	04-11-2014	SB0130
011	Canelones	Lymph nodes	05-26-2015	SB0274
012	Colonia	Lymph nodes	04-23-2015	SB0130
013	Río Negro	Lymph nodes	01-27-1998	SB0274
014	Flores	Lymph nodes	10-07-2015	SB0145
015	Colonia	Lymph nodes	08-04-2015	SB0274
016	Flores	Lungs, pleura	07-13-2015	SB0145
017	Florida	Lymph nodes	07-15-2015	SB0130
018	Rocha	Lymph nodes	08-11-2015	SB0130
019	Florida	Lymph nodes	04-20-2010	SB0145
020	Florida	Lymph nodes	12-01-2008	SB0145
021	Colonia	Lymph nodes	12-10-2010	SB0274
022	Tacuarembo	Lymph nodes	07-08-1982	SB0140
023	Canelones	Lymph nodes	06-20-2005	SB0274
