# Supplementary material for: Whole genome sequencing of the monomorphic pathogen Mycobacterium bovis reveals local differentiation of cattle clinical isolates
Source: BMC Genomics. 2018 Jan 2;19:2. doi: 10.1186/s12864-017-4249-6 (PMC5748942; doi:10.1186/s12864-017-4249-6)
Supplement: Supplementary file 4 — Details of the 163 MTBC strains downloaded from NCBI and the 23 Uruguayan strains from this study, used to resolve a phylogenetic tree out of their core genomes. (ODS 34 kb) [file 12864_2017_4249_MOESM4_ESM.ods]

## Sheet: Sheet1
Table S2.- Details of the 163 MTBC strains downloaded from NCBI and the 23 Uruguayan strains from this study, used to resolve a phylogenetic tree out of their core genomes
Species	Continent	Country	Location	Isolation	Patric Accession	NCBI Accession	Host	Strain	Reference	Genes	% of shared genes
M. tuberculosis	North America	United States	New York	1905	83332.12		Human, Homo sapiens	H37Rv	Cole et al., 1998	4124	57.47
M. tuberculosis	Africa	Uganda		2001	1438824.3		Human, Homo sapiens	D 4155	Unpublished	4146	57.16
M. tuberculosis	Africa	Uganda		2008	1438825.3		Human, Homo sapiens	Kc 32216	Unpublished	4132	57.36
M. tuberculosis	Africa	Uganda		2004	1438826.3		Human, Homo sapiens	Kc 9614	Unpublished	4113	57.62
M. tuberculosis	Africa	Uganda		2001	1438827.3		Human, Homo sapiens	Mr 4387	Unpublished	4118	57.55
M. tuberculosis	Africa	Uganda		2006	1438828.3		Human, Homo sapiens	Wt 21231	Unpublished	4121	57.51
M. tuberculosis	Africa	Uganda		2006	1438829.3		Human, Homo sapiens	Wt 21419	Unpublished	4095	57.88
M. africanum	Africa	Sierra Leone				ERR234097		L5_1001003	Bos et al., 2014	8260	28.69
M. africanum	Africa	Ghana				ERR234113		L5_DY21	Bos et al., 2014	8354	28.37
M. africanum	Africa	Ghana				ERR234142		L5_1047301	Bos et al., 2014	8634	27.45
M. africanum	Africa	Ghana				ERR234143		L5_1048001	Bos et al., 2014	8384	28.27
M. africanum	Africa	Ghana				ERR234144		L5_256902	Bos et al., 2014	8460	28.01
M. africanum	Africa	Sierra Leone				ERR234146		L5_349404	Bos et al., 2014	8332	28.44
M. africanum	Africa	Ghana				ERR234147		L5_533304	Bos et al., 2014	8328	28.46
M. africanum	Africa	Ghana				ERR234149		L5_553604	Bos et al., 2014	8300	28.55
M. africanum	Africa	Ghana				ERR234160		L5_1449_02	Bos et al., 2014	8298	28.56
M. africanum	Africa	Ghana				ERR234176		L5_257702	Bos et al., 2014	8180	28.97
M. africanum	Africa	Ghana				ERR234199		L5_DY_135	Bos et al., 2014	8298	28.56
M. africanum	Africa	Ghana				ERR234202		L5_DY20	Bos et al., 2014	8290	28.59
M. africanum	Africa	Ghana				ERR234204		L5_DY26	Bos et al., 2014	8294	28.57
M. mungii	Africa	Botswana	Chobe National Park	2013	1844474.3		Mungos mungo	BM22813	Alexander et al., 2016	4139	57.26
Chimpanzee bacillus	Africa	Côte d’Ivoire		2009		ERR713575	Pan troglodytes	ERS635608	Coscolla et al., 2013	4109	57.68
M. suricattae						ERR970409	Suricata suricatta	X	Dippenaar et al., 2015	4085	58.02
M. suricattae						ERR970410			Dippenaar et al., 2015	4125	57.45
M. suricattae						ERR970411			Dippenaar et al., 2015	4078	58.12
M. suricattae						ERR970412			Dippenaar et al., 2015	4204	56.37
M. africanum	Africa	Mali	Bamako	2007	33894.5		Human, Homo sapiens	MAL010084	Winglee et al., 2016	4090	57.95
M. africanum	Africa	Mali	Bamako	2007	33894.6		Human, Homo sapiens	MAL020148	Winglee et al., 2016	4084	58.03
M. africanum	South America	Colombia	Medellin	2006	33894.39		Human, Homo sapiens	UT307	Hurtado et al., 2016	4125	57.45
M. africanum	Africa	Ghana				ERR234106		L6_541504	Bos et al., 2014	4092	57.92
M. africanum	Africa	Ghana				ERR234150		L6_823602	Bos et al., 2014	4161	56.96
M. africanum	Africa	Ghana				ERR234184		L6_538302	Bos et al., 2014	4131	57.37
M. africanum	Africa	Ghana				ERR234186		L6_546802	Bos et al., 2014	4123	57.48
M. africanum	Africa	Gambia				ERR234254		L6_N0091	Bos et al., 2014	4121	57.51
M. africanum	Africa	Gambia				ERR234255		L6_N0092	Bos et al., 2014	4084	58.03
M. africanum	Africa	Gambia				ERR234261		L6_N0115	Bos et al., 2014	4089	57.96
M. microti						ERR027294		OV254	Unpublished	4335	54.67
M. pinnipedii	America	Argentina				SRR1239336	seal	G01222	Bos et al., 2014	4176	56.75
M. pinnipedii	Oceania	Australia				SRR1239337	seal	G01491	Bos et al., 2014	4167	56.88
M. pinnipedii	Oceania	Australia				SRR1239338	seal	G01492	Bos et al., 2014	4178	56.73
M. pinnipedii	Oceania	Australia				SRR1239339	seal	G01498	Bos et al., 2014	4628	51.21
M. pinnipedii	Europe	Germany (Zoo)				SRR1239340	seal	7011	Bos et al., 2014	4126	57.44
M. pinnipedii	Europe	Germany (Zoo)				SRR1239341	seal	7739	Bos et al., 2014	4095	57.88
M. orygis	Europe	United Kingdom		2011	1305739.3		Human, Homo sapiens	112400015	Unpublished	4060	58.37
M. caprae						GCA_001369315.1		MB2	de la Fuente et al., 2015	4096	57.86
M. caprae	Asia	China		2009		SRR1792164	primate	09-0454	USDA-NVSL-DBL	4118	57.55
M. caprae	Asia	China		2009		SRR1792165	primate	09-0455	USDA-NVSL-DBL	4103	57.76
M. caprae						SRR3135068	Rhino	01-0490	USDA-NVSL-DBL	4068	58.26
M. caprae						SRR3135069	primate	09-0453	USDA-NVSL-DBL	4107	57.71
M. caprae	Europe	Germany	Bavaria	2009		SRR650219	red deer	RW044	USDA-NVSL-DBL	4238	55.92
M. bovis	Eurasia	Russia	Moscow	2006	1765.319		Cattle, Bos sp.	BCG-1	Ludannyy et al., 2015	4145	57.18
M. bovis	Eurasia	Russia	Moscow	2014	1765.323			BCG-1	Sotnikova et al., 2016	4076	58.15
M. bovis	Eurasia	Russia	Moscow	2006	33892.17			BCG Russia 368	Kunda et al., 2014	4076	58.15
M. bovis	Asia	Thailand		1988	561275.19		Human, Homo sapiens	BCG Tokyo 172	Unpublished	4074	58.17
M. bovis	Africa	Uganda	Kampala	2007	1438823.3		Chimpanzee	Bz 31150	Wanzala et al., 2015	4122	57.50
M. bovis	Asia	China		2012	33892.16		Human, Homo sapiens	BCG 3281	Li et al., 2015	4103	57.76
M. bovis	Asia	China		2001		SRR1791710	Primate	MB19	USDA-NVSL-DBL	4148	57.14
M. bovis	Asia	China		2001		SRR1791711	Primate	MB20	USDA-NVSL-DBL	4121	57.51
M. bovis	Asia	China		2001		SRR1791712	Primate	MB21	USDA-NVSL-DBL	4125	57.45
M. bovis	Europe	France	Paris	2012	33892.12		Human, Homo sapiens	BCG	Renvoisé et al., 2014	4051	58.50
M. bovis	North America	United States	Texas	1993	1765.12		Cattle, Bos sp.	94-1195	USDA-NVSL-DBL	4093	57.90
M. bovis	South America	Brazil	Dois Irmaos do Buriti	2003	1765.305		Bovine, Bovinae	35	Unpublished	4071	58.22
M. bovis	South America	Brazil	Sao Paulo	2010	1765.315		Bovine, Bovinae	SP38	Guimaraes et al., 2015	4053	58.48
M. bovis	North America	Canada		2002		SRR1791768	Cattle	02-0380	USDA-NVSL-DBL	4152	57.08
M. bovis	North America	United States	New York	1992	1765.8		Elk, Cervus canadensis	92-3043	USDA-NVSL-DBL	4120	57.52
M. bovis	North America	United States	Oregon	2001	1765.65		Elk, Cervus canadensis	02-1054	USDA-NVSL-DBL	4197	56.47
M. bovis	North America	United States	Colorado	2002	1765.80		Elk, Cervus canadensis	02-6316	USDA-NVSL-DBL	4115	57.59
M. bovis	North America	United States	Indiana	2008	1765.151		Cattle, Bos taurus	09-0109	USDA-NVSL-DBL	4204	56.37
M. bovis	North America	United States	Indiana	2009	1765.173		Fallow deer, Dama dama	09-7367	USDA-NVSL-DBL	4092	57.92
M. bovis	North America	United States	Nebraska	2009	1765.166		Fallow deer, Dama dama	09-6108	USDA-NVSL-DBL	4100	57.80
M. bovis	North America	United States	Montana	1991	1765.4		Elk, Cervus canadensis	91-2198	USDA-NVSL-DBL	4164	56.92
M. bovis	North America	United States	South Dakota	2001	1765.46		Cattle, Bos taurus	01-1890	USDA-NVSL-DBL	4201	56.42
M. bovis	North America	United States	California	1997	1765.17		Cattle, Bos sp.	97-2051	USDA-NVSL-DBL	4120	57.52
M. bovis	North America	United States	New Mexico	2002	1765.84		Cattle, Bos taurus	03-0248	USDA-NVSL-DBL	4113	57.62
M. bovis	North America	Mexico		2001		SRR1791722	Cattle	MB31	USDA-NVSL-DBL	4061	58.36
M. bovis	North America	Mexico		2002		SRR1791802	Cattle	MB111	USDA-NVSL-DBL	4105	57.73
M. bovis	North America	Mexico		2002		SRR1791804	Cattle	MB113	USDA-NVSL-DBL	4072	58.20
M. bovis	North America	Mexico		2005		SRR1791960	Cattle	MB269	USDA-NVSL-DBL	4110	57.66
M. bovis	North America	Mexico		2013		SRR1792410	Cattle	MB719	USDA-NVSL-DBL	4095	57.88
M. bovis	South America	Uruguay	Rocha	2008		SRR5430569	Cattle	MbURU-002	This study	4331	54.72
M. bovis	South America	Uruguay	Canelones	2014		SRR5430747	Cattle	MbURU-007	This study	4247	55.80
M. bovis	South America	Uruguay	Lavalleja	2014		SRR5430750	Cattle	MbURU-010	This study	4106	57.72
M. bovis	South America	Uruguay	Colonia	2015		SRR5431718	Cattle	MbURU-012	This study	4142	57.22
M. bovis	South America	Uruguay	Florida	2015		SRR5431732	Cattle	MbURU-017	This study	4117	57.57
M. bovis	South America	Uruguay	Rocha	2015		SRR5431790	Cattle	MbURU-018	This study	4153	57.07
M. bovis	South America	Uruguay	San José	2014		SRR5382721	Cattle	MbURU-001	This study / Lasserre et al., 2015	4080	58.09
M. bovis	South America	Uruguay	Florida	2015		SRR5430090	Cattle	MbURU-003	This study	4166	56.89
M. bovis	South America	Uruguay	Florida	2014		SRR5430098	Cattle	MbURU-005	This study	4153	57.07
M. bovis	South America	Uruguay	Flores	2015		SRR5431720	Cattle	MbURU-014	This study	4129	57.40
M. bovis	South America	Uruguay	Flores	2015		SRR5431730	Cattle	MbURU-016	This study	4022	58.93
M. bovis	South America	Uruguay	Florida	2010		SRR5431791	Cattle	MbURU-019	This study	4126	57.44
M. bovis	South America	Uruguay	Florida	2008		SRR5431792	Cattle	MbURU-020	This study	4146	57.16
M. bovis	North America	Mexico		2004		SRR1791923	Cattle	MB232	USDA-NVSL-DBL	4079	58.10
M. bovis	North America	Mexico		2005		SRR1791954	Cattle	MB263	USDA-NVSL-DBL	4066	58.29
M. bovis	North America	Mexico		2005		SRR1791955	Cattle	MB264	USDA-NVSL-DBL	4076	58.15
M. bovis	North America	Mexico		2007		SRR1792071	Cattle	MB380	USDA-NVSL-DBL	4061	58.36
M. bovis	North America	Mexico		2011		SRR1792298	Cattle	MB607	USDA-NVSL-DBL	4065	58.30
M. bovis	North America	United States	California	2005	1765.111		Cheese	05-9393	USDA-NVSL-DBL	4058	58.40
M. bovis	North America	United States	Kansas	2007	1765.128		Cattle, Bos taurus	07-11952	USDA-NVSL-DBL	4102	57.78
M. bovis	North America	United States	Michigan	2007	1765.129		Racoon, Procyon lotor	07-5123	USDA-NVSL-DBL	4069	58.25
M. bovis	North America	United States	Michigan	2007	1765.131		Opossum, Didelphis virginiana	07-5151	USDA-NVSL-DBL	4071	58.22
M. bovis	North America	United States	Oklahoma	2007	1765.136		Cattle, Bos taurus	07-7940	USDA-NVSL-DBL	4116	57.58
M. bovis	North America	United States	Missouri	1994	1765.14		Elk, Cervus canadensis	95-0059	USDA-NVSL-DBL	4107	57.71
M. bovis	North America	United States	Michigan	1994		SRR3091255	Deer, Odocoileus virginianus	94-1MIDNRdeerAlp	USDA-NVSL-DBL	4147	57.15
M. bovis	North America	United States	Hawaii	1997	1765.18		Pig, Sus scrofa	97-2516	USDA-NVSL-DBL	4130	57.38
M. bovis	North America	United States	Colorado	2010	1765.202		Cattle, Bos taurus	11-0787	USDA-NVSL-DBL	4065	58.30
M. bovis	North America	United States	California	2011	1765.203		Cattle, Bos taurus	11-3567	USDA-NVSL-DBL	4168	56.86
M. bovis	North America	United States	Washington	2013	1765.242		Cattle, Bos taurus	13-0348	USDA-NVSL-DBL	4056	58.43
M. bovis	North America	United States	Texas	2013	1765.245		Human, Homo sapiens	13-0751	USDA-NVSL-DBL	4074	58.17
M. bovis	North America	United States	Michigan	2013	1765.264		Deer, Odocoileus virginianus	13-2056	USDA-NVSL-DBL	4113	57.62
M. bovis	North America	United States	Michigan	1998	1765.30		Coyote, Canis latrans	98-1865	USDA-NVSL-DBL	4054	58.46
M. bovis	North America	United States	Michigan	2000	1765.38		Cattle, Bos taurus	00-2684	USDA-NVSL-DBL	4054	58.46
M. bovis	North America	United States	Michigan	2000	1765.39		Bobcat, Lynx rufus	00-3221	USDA-NVSL-DBL	4154	57.05
M. bovis	North America	United States	Texas	2000	1765.40		Cattle, Bos sp.	00-4177	USDA-NVSL-DBL	4067	58.27
M. bovis	North America	United States	Michigan	2001	1765.61		Cattle, Bos taurus	01-6221	USDA-NVSL-DBL	4066	58.29
M. bovis	North America	United States	Hawaii	2001	1765.66		Pig, Sus scrofa	02-1372	USDA-NVSL-DBL	4186	56.62
M. bovis	North America	United States	Texas	2002	1765.68		Cattle, Bos taurus	02-2641	USDA-NVSL-DBL	4047	58.56
M. bovis	North America	United States	New York	1992	1765.7		Red deer-Elk cross, Cervus elaphusXC. canadensis	92-2591	USDA-NVSL-DBL	4130	57.38
M. bovis	South America	Uruguay	Canelones	2015		SRR5430091	Cattle	MbURU-004	This study	4227	56.07
M. bovis	South America	Uruguay	Florida	2014		SRR5430746	Cattle	MbURU-006	This study	4096	57.86
M. bovis	South America	Uruguay	Colonia	2015		SRR5430748	Cattle	MbURU-008	This study	4161	56.96
M. bovis	South America	Uruguay	Durazno	2015		SRR5430749	Cattle	MbURU-009	This study	4110	57.66
M. bovis	South America	Uruguay	Canelones	2015		SRR5431711	Cattle	MbURU-011	This study	4163	56.93
M. bovis	South America	Uruguay	Rio Negro	1998		SRR5431719	Cattle	MbURU-013	This study	4089	57.96
M. bovis	South America	Uruguay	Colonia	2015		SRR5431721	Cattle	MbURU-015	This study	4157	57.01
M. bovis	South America	Uruguay	Colonia	2010		SRR5431793	Cattle	MbURU-021	This study	4151	57.09
M. bovis	South America	Uruguay	Tacuarembo	1982		SRR5431794	Cattle	MbURU-022	This study	4121	57.51
M. bovis	South America	Uruguay	Canelones	2005		SRR5431795	Cattle	MbURU-023	This study	4147	57.15
M. bovis	South America	Argentina	La Pampa	2004	1765.274		Sus scrofa	04-303	Nishibe et al., 2013	4074	58.17
M. bovis	South America	Argentina	Buenos Aires	2000	1765.301		Bovine, Bovinae	05-566	Unpublished	4081	58.07
M. bovis	South America	Argentina	Buenos Aires	2000	1765.300		Bovine, Bovinae	05-567	Unpublished	4093	57.90
M. bovis	South America	Argentina	Balcarce	2009	1765.299		Bovine, Bovinae	09-1191	Unpublished	4087	57.99
M. bovis	South America	Argentina	Balcarce	2009	1765.312		Bovine, Bovinae	09-1192	Unpublished	4090	57.95
M. bovis	South America	Argentina	Trenque Lauquen	2009	1765.307		Bovine, Bovinae	09-1193	Unpublished	4076	58.15
M. bovis	South America	Argentina	Las Colonias	1994	1765.308		Bovine, Bovinae	534	Unpublished	4093	57.90
M. bovis	South America	Brazil	Boituva	2008	1765.306		Bovine, Bovinae	08-08BF2	Unpublished	4099	57.82
M. bovis	South America	Brazil	Porangaba	2012	1765.309		Bovine, Bovinae	0822-11	Unpublished	4079	58.10
M. bovis	South America	Brazil	Palmeiras	2008	1765.304		Bovine, Bovinae	18-08C	Unpublished	4084	58.03
M. bovis	South America	Brazil	Uberlandia	2008	1765.303		Bovine, Bovinae	32-08	Unpublished	4082	58.06
M. bovis	South America	Brazil	Arax	2008	1765.311		Bovine, Bovinae	45-08B	Unpublished	4093	57.90
M. bovis	South America	Brazil	Presidente Venceslau	2009	1765.302		Bovine, Bovinae	49-09	Unpublished	4091	57.93
M. bovis	South America	Brazil	Tarauac	2009	1765.313		Bovine, Bovinae	50	Unpublished	4110	57.66
M. bovis	South America	Brazil	Novo Castilho	2009	1765.310		Bovine, Bovinae	61-09	Unpublished	4098	57.83
M. bovis	North America	Canada	British Columbia	2008	1765.148		Cattle, Bos taurus	08-5466	USDA-NVSL-DBL	4091	57.93
M. bovis	North America	Canada	British Columbia	2008	1765.149		Cattle, Bos taurus	08-5467	USDA-NVSL-DBL	4100	57.80
M. bovis	Asia	South Korea	Enseong-gun	2012	1765.321		Cattle, Bos taurus coreanae	1595	Kim et al., 2015	4060	58.37
M. bovis	Asia	South Korea	Hongseong	2013	1765.322		Cattle, Bos taurus coreanae	B-3222	Unpublished	4070	58.23
M. bovis	Asia	South Korea	Pocheon	2014	1765.314		Pig, Sus scrofa	W-1171	Kim et al., 2015	4069	58.25
M. bovis	Europe	United Kingdom		1997	233413.5		Cattle, Bos taurus	NC_002945	Garnier et al., 2003	4051	58.50
M. bovis	Europe	North Ireland		2004		ERS137982	badger	ID01	Skuce et al., 2005	4090	57.95
M. bovis	Europe	North Ireland		2007		ERS137978	badger	ID05	Skuce et al., 2005	4067	58.27
M. bovis	Europe	North Ireland		1999		ERS137975	cow	ID06	Skuce et al., 2005	4082	58.06
M. bovis	Europe	North Ireland		2004		ERS137980	cow	ID11	Skuce et al., 2005	4077	58.13
M. bovis	Europe	North Ireland				ERS696711	badger	ID150.B	Skuce et al., 2005	4104	57.75
M. bovis	Europe	North Ireland				ERS696712	badger	ID151.C	Skuce et al., 2005	4111	57.65
M. bovis	Europe	North Ireland				ERS696713	badger	ID152.D	Skuce et al., 2005	4100	57.80
M. bovis	North America	Mexico		2001		SRR1791704	Cattle	MB13	USDA-NVSL-DBL	4095	57.88
M. bovis	North America	Mexico		2001		SRR1791743	Cattle	MB52	USDA-NVSL-DBL	4091	57.93
M. bovis	North America	Mexico		2002		SRR1791766	Cattle	MB75	USDA-NVSL-DBL	4160	56.97
M. bovis	North America	Mexico		2002		SRR1791781	Cattle	MB90	USDA-NVSL-DBL	4103	57.76
M. bovis	North America	Mexico		2002		SRR1791809	Cattle	MB118	USDA-NVSL-DBL	4098	57.83
M. bovis	North America	Mexico		2003		SRR1791851	Cattle	MB160	USDA-NVSL-DBL	4090	57.95
M. bovis	North America	Mexico		2003		SRR1791883	Cattle	MB192	USDA-NVSL-DBL	4114	57.61
M. bovis	North America	Mexico		2003		SRR1791886	Cattle	MB195	USDA-NVSL-DBL	4086	58.00
M. bovis	North America	Mexico		2004		SRR1791903	Cattle	MB212	USDA-NVSL-DBL	4110	57.66
M. bovis	North America	Mexico		2005		SRR1791937	Cattle	MB246	USDA-NVSL-DBL	4129	57.40
M. bovis	North America	Mexico		2005		SRR1791942	Cattle	MB251	USDA-NVSL-DBL	4111	57.65
M. bovis	North America	Mexico		2005		SRR1791943	Cattle	MB252	USDA-NVSL-DBL	4265	55.57
M. bovis	North America	Mexico		2008		SRR1792113	Cattle	MB422	USDA-NVSL-DBL	4085	58.02
M. bovis	North America	Mexico		2008		SRR1792132	Beef	MB459	USDA-NVSL-DBL	4108	57.69
M. bovis	North America	Mexico		2008		SRR1792150	Cattle	MB441	USDA-NVSL-DBL	4093	57.90
M. bovis	North America	Mexico		2011		SRR1792307	Cattle	MB616	USDA-NVSL-DBL	4088	57.97
M. bovis	North America	Mexico		2012		SRR1792313	Cattle	MB622	USDA-NVSL-DBL	4135	57.32
M. bovis	North America	Mexico		2013		SRR1792358	Cattle	MB667	USDA-NVSL-DBL	4115	57.59
M. bovis	North America	United States	Florida	2001	1765.45		Jaguar, Panthera onca	01-1787	USDA-NVSL-DBL	4091	57.93
M. bovis	North America	United States	Idaho	2001	1765.62		Cattle, Bos taurus	02-0255	USDA-NVSL-DBL	4210	56.29
M. bovis	North America	United States	Texas	2001	1765.64		Cattle, Bos taurus	02-0528	USDA-NVSL-DBL	4159	56.98
M. bovis	North America	United States	California	2002	1765.81		Cattle, Bos taurus	02-6570	USDA-NVSL-DBL	4202	56.40
M. bovis	North America	United States	Arizona	2002	1765.78		Cattle, Bos taurus	02-5651	USDA-NVSL-DBL	4105	57.73
M. bovis	North America	United States	Texas	2004	1765.1.00		Cattle, Bos sp.	04-2378	USDA-NVSL-DBL	4204	56.37
M. bovis	North America	United States	Nebraska	2004	1765.101		Cattle, Bos taurus	04-5391	USDA-NVSL-DBL	4104	57.75
M. bovis	North America	United States	Minnesota	2005	1765.113		Cattle, Bos taurus	05-9963	USDA-NVSL-DBL	4099	57.82
M. bovis	North America	United States	Minnesota	2005	1765.115		Deer, Odocoileus virginianus	06-1254	USDA-NVSL-DBL	4205	56.36
M. bovis	North America	United States	Mississippi	2010	1765.181		Cattle, Bos taurus	10-4190	USDA-NVSL-DBL	4089	57.96
M. bovis	North America	United States	California	2013	1765.255		Cattle, Bos taurus	13-0965	USDA-NVSL-DBL	4209	56.31
M. bovis	North America	United States	Texas	2013	1765.244		Cattle, Bos taurus	13-0550	USDA-NVSL-DBL	4088	57.97
