# Supplementary material for: Whole genome sequencing of the monomorphic pathogen Mycobacterium bovis reveals local differentiation of cattle clinical isolates
Source: BMC Genomics. 2018 Jan 2;19:2. doi: 10.1186/s12864-017-4249-6 (PMC5748942; doi:10.1186/s12864-017-4249-6)
Supplement: Supplementary file 5 — Resulting blastn of all non-pe/ppe coding sequences against M. bovis AF2122/97. (ODS 24 kb) [file 12864_2017_4249_MOESM5_ESM.ods]

## Sheet: Sheet1
Table S3.- Resulting blastn of all non-pe/ppe coding sequences against M. bovis AF2122/97. Only those genes with identity scores < 95% are shown
A.- Low identities comprising < 50% of the gene length
Gene ID	Gene description	Strain (MbURU-)	Identity (%)	Hit Length	Query Start	Query End	Subj Start	Subj End
Mb0566c	FadD8 – Probable fatty-acid-coA ligase	001	91.9	99	1	97	1	98
Mb0566c	FadD8 PROBABLE FATTY-ACID-COA LIGASE	001	94.9	99	100	198	1	98
Mb0585	nrdZ – Probable ribonucleoside-diphosphate reductase (large subunit)	014	91.7	48	2068	2112	2132	2086
Mb0891c	rpfA – Possible resuscitation promoting factor	014	92.5	174	450	623	499	668
Mb0956c	pstS2 – Periplasmic phosphate-binding lipoprotein	012	91.1	45	204	247	1051	1008
Mb1031c	Probable membrane protein	001	72.9	340	668	989	779	1106
Mb1031c	PROBABLE MEMBRANE PROTEIN	002	72.9	340	668	989	779	1106
Mb1031c	PROBABLE MEMBRANE PROTEIN	003	72.9	340	668	989	779	1106
Mb1031c	PROBABLE MEMBRANE PROTEIN	004	72.9	340	668	989	779	1106
Mb1031c	PROBABLE MEMBRANE PROTEIN	005	72.9	340	668	989	779	1106
Mb1031c	PROBABLE MEMBRANE PROTEIN	006	72.9	340	668	989	779	1106
Mb1031c	PROBABLE MEMBRANE PROTEIN	007	72.9	340	668	989	779	1106
Mb1031c	PROBABLE MEMBRANE PROTEIN	008	72.9	340	668	989	779	1106
Mb1031c	PROBABLE MEMBRANE PROTEIN	009	72.9	340	668	989	779	1106
Mb1031c	PROBABLE MEMBRANE PROTEIN	010	72.9	340	668	989	779	1106
Mb1031c	PROBABLE MEMBRANE PROTEIN	011	72.9	340	668	989	779	1106
Mb1031c	PROBABLE MEMBRANE PROTEIN	012	72.9	340	668	989	779	1106
Mb1031c	PROBABLE MEMBRANE PROTEIN	013	72.9	340	668	989	779	1106
Mb1031c	PROBABLE MEMBRANE PROTEIN	014	72.9	340	668	989	779	1106
Mb1031c	PROBABLE MEMBRANE PROTEIN	015	72.9	340	668	989	779	1106
Mb1031c	PROBABLE MEMBRANE PROTEIN	016	72.9	340	668	989	779	1106
Mb1031c	PROBABLE MEMBRANE PROTEIN	017	72.9	340	668	989	779	1106
Mb1031c	PROBABLE MEMBRANE PROTEIN	018	72.9	340	668	989	779	1106
Mb1031c	PROBABLE MEMBRANE PROTEIN	019	72.9	340	668	989	779	1106
Mb1031c	PROBABLE MEMBRANE PROTEIN	021	72.9	340	668	989	779	1106
Mb1031c	PROBABLE MEMBRANE PROTEIN	022	72.9	340	668	989	779	1106
Mb1031c	PROBABLE MEMBRANE PROTEIN	023	72.9	340	668	989	779	1106
Mb1239	folP2 – dihydropteroate synthase 2	017	93.3	60	145	204	6	65
Mb1239	folP2 dihydropteroate synthase 2	018	93.3	60	145	204	6	65
Mb1239	folP2 dihydropteroate synthase 2	021	93.5	62	131	192	31	92
Mb1239	folP2 dihydropteroate synthase 2	021	93.5	62	158	219	4	65
Mb1239	folP2 dihydropteroate synthase 2	017	93.5	62	8	69	31	92
Mb1239	folP2 dihydropteroate synthase 2	018	93.5	62	8	69	31	92
Mb1546	Conserved hypothetical protein	012	86.8	91	104	194	241	152
Mb1612c	Probable phiRv1 integrase	013	94.3	53	297	349	364	312
Mb1773c	Probable membrane protein	020	92.8	153	1	153	1	153
Mb2074c	pks12 - polyketide synthase	003	75.6	776	1	762	4545	3787
Mb2074c	Pks12 polyketide synthase	023	75.6	776	1	762	4545	3787
Mb2074c	Pks12 polyketide synthase	016	78.1	155	48	201	5727	5574
Mb2074c	Pks12 polyketide synthase	002	78.5	452	1	451	10295	9845
Mb2074c	Pks12 polyketide synthase	004	78.5	452	1	451	10295	9845
Mb2074c	Pks12 polyketide synthase	007	78.5	452	1	451	10295	9845
Mb2074c	Pks12 polyketide synthase	009	78.5	452	1	451	10295	9845
Mb2074c	Pks12 polyketide synthase	012	78.5	452	1	451	10295	9845
Mb2074c	Pks12 polyketide synthase	016	78.5	452	1	451	10295	9845
Mb2074c	Pks12 polyketide synthase	019	78.5	452	1	451	10295	9845
Mb2074c	Pks12 polyketide synthase	020	78.5	452	1	451	10295	9845
Mb2074c	Pks12 polyketide synthase	022	78.5	452	1	451	10295	9845
Mb2074c	Pks12 polyketide synthase	023	78.5	452	1	451	10295	9845
Mb2074c	Pks12 polyketide synthase	019	79.1	339	98	434	6165	6500
Mb2074c	Pks12 polyketide synthase	001	79.4	427	193	618	4212	3787
Mb2074c	Pks12 polyketide synthase	008	79.4	427	289	714	4212	3787
Mb2074c	Pks12 polyketide synthase	014	79.4	427	289	714	4212	3787
Mb2074c	Pks12 polyketide synthase	016	79.4	427	289	714	4212	3787
Mb2074c	Pks12 polyketide synthase	021	79.4	427	289	714	4212	3787
Mb2074c	Pks12 polyketide synthase	022	79.4	427	289	714	4212	3787
Mb2074c	Pks12 polyketide synthase	004	81.0	373	6	376	6534	6165
Mb2074c	Pks12 polyketide synthase	023	81.0	373	6	376	6534	6165
Mb2074c	Pks12 polyketide synthase	007	81.8	440	56	494	5642	6074
Mb2074c	Pks12 polyketide synthase	022	81.8	440	56	494	5642	6074
Mb2074c	Pks12 polyketide synthase	023	81.8	440	56	494	5642	6074
Mb2074c	Pks12 polyketide synthase	012	82.6	580	1	578	5503	6074
Mb2074c	Pks12 polyketide synthase	007	84.4	90	1	90	10587	10498
Mb2074c	Pks12 polyketide synthase	012	84.4	90	1	90	10587	10498
Mb2074c	Pks12 polyketide synthase	019	84.4	90	1	90	10587	10498
Mb2074c	Pks12 polyketide synthase	013	84.5	439	5	437	11732	12170
Mb2074c	Pks12 polyketide synthase	009	84.5	439	56	488	11732	12170
Mb2074c	Pks12 polyketide synthase	021	84.5	439	56	488	11732	12170
Mb2074c	Pks12 polyketide synthase	011	84.6	579	1	572	11593	12170
Mb2074c	Pks12 polyketide synthase	001	84.7	439	56	488	11732	12170
Mb2074c	Pks12 polyketide synthase	006	84.7	439	56	488	11732	12170
Mb2074c	Pks12 polyketide synthase	014	84.7	439	56	488	11732	12170
Mb2074c	Pks12 polyketide synthase	015	84.7	439	56	488	11732	12170
Mb2074c	Pks12 polyketide synthase	015	84.7	439	56	488	11732	12170
Mb2074c	Pks12 polyketide synthase	019	84.7	439	56	488	11732	12170
Mb2074c	Pks12 polyketide synthase	020	86.2	1446	2102	3536	3758	5189
Mb2074c	Pks12 polyketide synthase	018	86.4	648	1	641	11524	12170
Mb2074c	Pks12 polyketide synthase	023	86.4	737	19	744	6259	6988
Mb2074c	Pks12 polyketide synthase	002	87.2	2340	2102	4427	3758	6074
Mb2074c	Pks12 polyketide synthase	019	87.2	2340	2963	5288	3758	6074
Mb2074c	Pks12 polyketide synthase	005	87.2	2340	3779	6104	3758	6074
Mb2074c	Pks12 polyketide synthase	004	87.2	2340	2102	4427	3758	6074
Mb2074c	Pks12 polyketide synthase	009	87.2	2340	4259	6584	3758	6074
Mb2074c	Pks12 polyketide synthase	013	87.5	2339	4208	6533	3758	6074
Mb2074c	Pks12 polyketide synthase	019	87.7	707	579	1281	98	785
Mb2074c	Pks12 polyketide synthase	005	88.0	2338	3638	5954	9845	12170
Mb2074c	Pks12 polyketide synthase	011	88.3	205	2894	3098	12103	11899
Mb2074c	Pks12 polyketide synthase	016	88.8	170	1	170	5905	6074
Mb2074c	Pks12 polyketide synthase	002	89.9	138	1	138	10635	10498
Mb2074c	Pks12 polyketide synthase	004	89.9	138	1	138	10635	10498
Mb2074c	Pks12 polyketide synthase	009	89.9	138	1	138	10635	10498
Mb2074c	Pks12 polyketide synthase	016	89.9	138	1	138	10635	10498
Mb2074c	Pks12 polyketide synthase	020	89.9	138	1	138	10635	10498
Mb2074c	Pks12 polyketide synthase	022	89.9	138	1	138	10635	10498
Mb2074c	Pks12 polyketide synthase	023	89.9	138	1	138	10635	10498
Mb2074c	Pks12 polyketide synthase	003	92.2	2623	2084	4692	9845	12456
Mb2074c	Pks12 polyketide synthase	001	92.2	2623	4241	6849	9845	12456
Mb2074c	Pks12 polyketide synthase	014	92.2	2623	4241	6849	9845	12456
Mb2074c	Pks12 polyketide synthase	018	92.2	2623	4394	7002	9845	12456
Mb2074c	Pks12 polyketide synthase	010	92.2	2623	2084	4692	9845	12456
Mb2074c	Pks12 polyketide synthase	008	92.2	2623	3761	6369	9845	12456
Mb2074c	Pks12 polyketide synthase	006	92.2	2623	4241	6849	9845	12456
Mb2074c	Pks12 polyketide synthase	021	92.2	2623	4241	6849	9845	12456
Mb2074c	Pks12 polyketide synthase	009	92.3	1633	579	2204	98	1721
Mb2074c	Pks12 polyketide synthase	011	92.3	1633	663	2288	98	1721
Mb2074c	Pks12 polyketide synthase	020	93.0	257	3530	3785	5819	6074
Mb2074c	Pks12 polyketide synthase	011	94.2	2915	1	2901	1675	4572
Mb2074c	Pks12 polyketide synthase	013	94.1	1631	528	2153	98	1721
Mb2074c	Pks12 polyketide synthase	015	94.2	1631	579	2204	98	1721
Mb2074c	Pks12 polyketide synthase	017	94.3	6315	98	6381	6165	12456
Mb2074c	Pks12 polyketide synthase	015	94.5	2326	4259	6581	3758	6074
Mb2074c	Pks12 polyketide synthase	011	94.5	2326	4343	6665	3758	6074
Mb2117	Probable 5'-3' exonuclease	011	86.8	174	115	288	181	8
Mb2117	Probable 5'-3' exonuclease	016	86.8	174	115	288	181	8
Mb2117	Probable 5'-3' exonuclease	011	86.8	174	1	174	181	8
Mb2117	Probable 5'-3' exonuclease	016	86.8	174	1	174	181	8
Mb2117	Probable 5'-3' exonuclease	017	86.8	174	1	174	181	8
Mb2117	Probable 5'-3' exonuclease	011	86.8	174	58	231	181	8
Mb2117	Probable 5'-3' exonuclease	016	86.8	174	58	231	181	8
Mb2117	Probable 5'-3' exonuclease	017	86.8	174	58	231	181	8
Mb2117	Probable 5'-3' exonuclease	011	88.0	117	1	117	124	8
Mb2117	Probable 5'-3' exonuclease	016	88.0	117	1	117	124	8
Mb2117	Probable 5'-3' exonuclease	017	88.0	117	1	117	124	8
Mb2117	Probable 5'-3' exonuclease	017	88.3	163	115	277	181	19
Mb2117	Probable 5'-3' exonuclease	011	88.3	163	172	334	181	19
Mb2117	Probable 5'-3' exonuclease	016	88.3	163	172	334	181	19
Mb2117	Probable 5'-3' exonuclease	017	89.2	102	172	273	181	80
Mb2117	Probable 5'-3' exonuclease	011	89.2	102	229	330	181	80
Mb2117	Probable 5'-3' exonuclease	016	89.2	102	229	330	181	80
Mb2117	Probable 5'-3' exonuclease	011	91.7	60	1	60	67	8
Mb2117	Probable 5'-3' exonuclease	016	91.7	60	1	60	67	8
Mb2117	Probable 5'-3' exonuclease	017	91.7	60	1	60	67	8
Mb2238	dlat - dihydrolipoamide acyltransferase, e2 component of pyruvate dehydrogenase	008	92.0	50	630	678	1113	1064
Mb2414	Che1, ferrochelatase	002	88.2	85	8	90	7	90
Mb2414	Che1, ferrochelatase	003	88.2	85	8	90	7	90
Mb2414	Che1, ferrochelatase	005	88.2	85	8	90	7	90
Mb2414	Che1, ferrochelatase	008	88.2	85	8	90	7	90
Mb2414	Che1, ferrochelatase	009	88.2	85	8	90	7	90
Mb2414	Che1, ferrochelatase	010	88.2	85	8	90	7	90
Mb2414	Che1, ferrochelatase	011	88.2	85	8	90	7	90
Mb2414	Che1, ferrochelatase	015	88.2	85	8	90	7	90
Mb2414	Che1, ferrochelatase	016	88.2	85	8	90	7	90
Mb2414	Che1, ferrochelatase	017	88.2	85	8	90	7	90
Mb2414	Che1, ferrochelatase	018	88.2	85	8	90	7	90
Mb2414	Che1, ferrochelatase	021	88.2	85	8	90	7	90
Mb2414	Che1, ferrochelatase	023	88.2	85	8	90	7	90
Mb2571	Conserved hypothetical protein	001	92.1	38	1032	1068	1093	1129
Mb2571	Conserved hypothetical protein	002	92.1	38	1032	1068	1093	1129
Mb2571	Conserved hypothetical protein	003	92.1	38	1032	1068	1093	1129
Mb2571	Conserved hypothetical protein	004	92.1	38	1032	1068	1093	1129
Mb2571	Conserved hypothetical protein	005	92.1	38	1032	1068	1093	1129
Mb2571	Conserved hypothetical protein	006	92.1	38	1032	1068	1093	1129
Mb2571	Conserved hypothetical protein	007	92.1	38	1032	1068	1093	1129
Mb2571	Conserved hypothetical protein	008	92.1	38	1032	1068	1093	1129
Mb2571	Conserved hypothetical protein	009	92.1	38	1032	1068	1093	1129
Mb2571	Conserved hypothetical protein	010	92.1	38	1032	1068	1093	1129
Mb2571	Conserved hypothetical protein	011	92.1	38	1032	1068	1093	1129
Mb2571	Conserved hypothetical protein	012	92.1	38	1032	1068	1093	1129
Mb2571	Conserved hypothetical protein	013	92.1	38	1032	1068	1093	1129
Mb2571	Conserved hypothetical protein	014	92.1	38	1032	1068	1093	1129
Mb2571	Conserved hypothetical protein	015	92.1	38	1032	1068	1093	1129
Mb2571	Conserved hypothetical protein	016	92.1	38	1032	1068	1093	1129
Mb2571	Conserved hypothetical protein	017	92.1	38	1032	1068	1093	1129
Mb2571	Conserved hypothetical protein	019	92.1	38	1032	1068	1093	1129
Mb2571	Conserved hypothetical protein	021	92.1	38	1032	1068	1093	1129
Mb2571	Conserved hypothetical protein	022	92.1	38	1032	1068	1093	1129
Mb2571	Conserved hypothetical protein	023	92.1	38	1032	1068	1093	1129
Mb2571	Conserved hypothetical protein	001	92.1	38	1093	1129	1032	1068
Mb2571	Conserved hypothetical protein	002	92.1	38	1093	1129	1032	1068
Mb2571	Conserved hypothetical protein	003	92.1	38	1093	1129	1032	1068
Mb2571	Conserved hypothetical protein	004	92.1	38	1093	1129	1032	1068
Mb2571	Conserved hypothetical protein	005	92.1	38	1093	1129	1032	1068
Mb2571	Conserved hypothetical protein	006	92.1	38	1093	1129	1032	1068
Mb2571	Conserved hypothetical protein	007	92.1	38	1093	1129	1032	1068
Mb2571	Conserved hypothetical protein	008	92.1	38	1093	1129	1032	1068
Mb2571	Conserved hypothetical protein	009	92.1	38	1093	1129	1032	1068
Mb2571	Conserved hypothetical protein	010	92.1	38	1093	1129	1032	1068
Mb2571	Conserved hypothetical protein	011	92.1	38	1093	1129	1032	1068
Mb2571	Conserved hypothetical protein	012	92.1	38	1093	1129	1032	1068
Mb2571	Conserved hypothetical protein	013	92.1	38	1093	1129	1032	1068
Mb2571	Conserved hypothetical protein	014	92.1	38	1093	1129	1032	1068
Mb2571	Conserved hypothetical protein	015	92.1	38	1093	1129	1032	1068
Mb2571	Conserved hypothetical protein	016	92.1	38	1093	1129	1032	1068
Mb2571	Conserved hypothetical protein	017	92.1	38	1093	1129	1032	1068
Mb2571	Conserved hypothetical protein	019	92.1	38	1093	1129	1032	1068
Mb2571	Conserved hypothetical protein	021	92.1	38	1093	1129	1032	1068
Mb2571	Conserved hypothetical protein	022	92.1	38	1093	1129	1032	1068
Mb2571	Conserved hypothetical protein	023	92.1	38	1093	1129	1032	1068
Mb2864c	infB – Probable translation initiation factor IF-2	020	87.3	63	390	450	438	378
Mb3057	Conserved protein	013	94.9	217	67	279	555	340
Mb3309	acce5 - Probable bifunctional protein acetyl-/propionyl-coenzyme a carboxylase (epsilon chain)	001	78.4	176	1	166	17	181
Mb3309	acce5 probable bifunctional protein acetyl-/propionyl-coenzyme a carboxylase (epsilon chain)	003	78.4	176	1	166	17	181
Mb3309	acce5 probable bifunctional protein acetyl-/propionyl-coenzyme a carboxylase (epsilon chain)	005	78.4	176	1	166	17	181
Mb3309	acce5 probable bifunctional protein acetyl-/propionyl-coenzyme a carboxylase (epsilon chain)	014	78.4	176	1	166	17	181
Mb3309	acce5 probable bifunctional protein acetyl-/propionyl-coenzyme a carboxylase (epsilon chain)	020	78.4	176	1	166	17	181
Mb3309	acce5 probable bifunctional protein acetyl-/propionyl-coenzyme a carboxylase (epsilon chain)	023	79.0	176	1	166	17	181
Mb3309	acce5 probable bifunctional protein acetyl-/propionyl-coenzyme a carboxylase (epsilon chain)	017	79.7	182	94	265	11	181
Mb3309	acce5 probable bifunctional protein acetyl-/propionyl-coenzyme a carboxylase (epsilon chain)	017	81.1	95	1	95	17	101
Mb3309	acce5 probable bifunctional protein acetyl-/propionyl-coenzyme a carboxylase (epsilon chain)	016	81.5	108	133	230	67	173
Mb3309	acce5 probable bifunctional protein acetyl-/propionyl-coenzyme a carboxylase (epsilon chain)	019	81.5	108	133	230	67	173
Mb3309	acce5 probable bifunctional protein acetyl-/propionyl-coenzyme a carboxylase (epsilon chain)	017	84.5	207	1	202	43	244
Mb3309	acce5 probable bifunctional protein acetyl-/propionyl-coenzyme a carboxylase (epsilon chain)	016	85.6	132	1	131	115	236
Mb3309	acce5 probable bifunctional protein acetyl-/propionyl-coenzyme a carboxylase (epsilon chain)	019	85.6	132	1	131	115	236
Mb3309	acce5 probable bifunctional protein acetyl-/propionyl-coenzyme a carboxylase (epsilon chain)	016	86.7	60	166	221	11	69
Mb3309	acce5 probable bifunctional protein acetyl-/propionyl-coenzyme a carboxylase (epsilon chain)	019	86.7	60	166	221	11	69
Mb3309	acce5 probable bifunctional protein acetyl-/propionyl-coenzyme a carboxylase (epsilon chain)	017	86.7	60	193	248	11	69
Mb3309	acce5 probable bifunctional protein acetyl-/propionyl-coenzyme a carboxylase (epsilon chain)	001	86.7	60	94	149	11	69
Mb3309	acce5 probable bifunctional protein acetyl-/propionyl-coenzyme a carboxylase (epsilon chain)	003	86.7	60	94	149	11	69
Mb3309	acce5 probable bifunctional protein acetyl-/propionyl-coenzyme a carboxylase (epsilon chain)	005	86.7	60	94	149	11	69
Mb3309	acce5 probable bifunctional protein acetyl-/propionyl-coenzyme a carboxylase (epsilon chain)	014	86.7	60	94	149	11	69
Mb3309	acce5 probable bifunctional protein acetyl-/propionyl-coenzyme a carboxylase (epsilon chain)	020	86.7	60	94	149	11	69
Mb3309	acce5 probable bifunctional protein acetyl-/propionyl-coenzyme a carboxylase (epsilon chain)	023	86.7	60	94	149	11	69
Mb3309	acce5 probable bifunctional protein acetyl-/propionyl-coenzyme a carboxylase (epsilon chain)	016	89.2	176	1	175	79	244
Mb3309	acce5 probable bifunctional protein acetyl-/propionyl-coenzyme a carboxylase (epsilon chain)	019	89.2	176	1	175	79	244
Mb3925c	eccb2 – Esx conserved component	012	93.2	88	739	823	781	695
B.- Low identities comprising > 50% of the gene length
Gene ID	Gene description	Strain	Identity (%)	Hit Length	Query Start	Query End	Subj Start	Subj End
Mb1353c	Possible adenylate cyclase	012	93.1	1557	1	1550	1	1550
Mb1551	Probable glycosyltransferase	016	86.5	672	80	747	578	1245
Mb1551	Probable glycosyltransferase	012	86.6	687	1	681	1	679
Mb1551	Probable glycosyltransferase	003	86.8	1261	1	1251	1	1245
Mb1551	Probable glycosyltransferase	011	89.2	1048	1	1040	1	1040
Mb1551	Probable glycosyltransferase	009	91.5	1253	1	1245	1	1245
Mb1551	Probable glycosyltransferase	022	91.5	1253	1	1245	1	1245
Mb1551	Probable glycosyltransferase	023	92.2	1253	1	1245	1	1245
Mb1551	Probable glycosyltransferase	002	93.3	1045	1	1040	1	1040
Mb1551	Probable glycosyltransferase	007	93.3	1045	1	1040	1	1040
Mb1553c	Probable glycosyltransferase	016	88.1	1289	1	1281	1	1281
Mb1553c	Probable glycosyltransferase	011	88.4	1054	1	1046	1	1046
Mb1553c	Probable glycosyltransferase	009	90.4	1289	1	1281	1	1281
Mb1553c	Probable glycosyltransferase	002	92.2	1052	1	1046	1	1046
Mb1553c	Probable glycosyltransferase	003	92.2	1286	1	1278	1	1281
Mb1553c	Probable glycosyltransferase	022	92.6	1289	1	1281	1	1281
Mb1553c	Probable glycosyltransferase	007	93.3	1051	1	1046	1	1046
Mb2725c	Hypothetical protein	002	93.3	135	1	126	135	1
Mb2725c	HYPOTHETICAL PROTEIN	007	93.3	135	1	126	135	1
Mb2725c	HYPOTHETICAL PROTEIN	010	93.3	135	1	126	135	1
Mb2725c	HYPOTHETICAL PROTEIN	017	93.3	135	1	126	135	1
Mb2725c	HYPOTHETICAL PROTEIN	018	93.3	135	1	126	135	1
Mb2801c	Possible transcriptional regulatory protein (Probably LRP/ASNC-family)	001	94.5	438	1	438	103	516
Mb2801c	POSSIBLE TRANSCRIPTIONAL REGULATORY PROTEIN (PROBABLY LRP/ASNC-FAMILY)	002	94.5	438	1	438	103	516
Mb2801c	POSSIBLE TRANSCRIPTIONAL REGULATORY PROTEIN (PROBABLY LRP/ASNC-FAMILY)	003	94.5	438	1	438	103	516
Mb2801c	POSSIBLE TRANSCRIPTIONAL REGULATORY PROTEIN (PROBABLY LRP/ASNC-FAMILY)	004	94.5	438	1	438	103	516
Mb2801c	POSSIBLE TRANSCRIPTIONAL REGULATORY PROTEIN (PROBABLY LRP/ASNC-FAMILY)	005	94.5	438	1	438	103	516
Mb2801c	POSSIBLE TRANSCRIPTIONAL REGULATORY PROTEIN (PROBABLY LRP/ASNC-FAMILY)	006	94.5	438	1	438	103	516
Mb2801c	POSSIBLE TRANSCRIPTIONAL REGULATORY PROTEIN (PROBABLY LRP/ASNC-FAMILY)	007	94.5	438	1	438	103	516
Mb2801c	POSSIBLE TRANSCRIPTIONAL REGULATORY PROTEIN (PROBABLY LRP/ASNC-FAMILY)	008	94.5	438	1	438	103	516
Mb2801c	POSSIBLE TRANSCRIPTIONAL REGULATORY PROTEIN (PROBABLY LRP/ASNC-FAMILY)	009	94.5	438	1	438	103	516
Mb2801c	POSSIBLE TRANSCRIPTIONAL REGULATORY PROTEIN (PROBABLY LRP/ASNC-FAMILY)	010	94.5	438	1	438	103	516
Mb2801c	POSSIBLE TRANSCRIPTIONAL REGULATORY PROTEIN (PROBABLY LRP/ASNC-FAMILY)	012	94.5	438	1	438	103	516
Mb2801c	POSSIBLE TRANSCRIPTIONAL REGULATORY PROTEIN (PROBABLY LRP/ASNC-FAMILY)	013	94.5	438	1	438	103	516
Mb2801c	POSSIBLE TRANSCRIPTIONAL REGULATORY PROTEIN (PROBABLY LRP/ASNC-FAMILY)	014	94.5	438	1	438	103	516
Mb2801c	POSSIBLE TRANSCRIPTIONAL REGULATORY PROTEIN (PROBABLY LRP/ASNC-FAMILY)	014	94.5	438	1	438	103	516
Mb2801c	POSSIBLE TRANSCRIPTIONAL REGULATORY PROTEIN (PROBABLY LRP/ASNC-FAMILY)	015	94.5	438	1	438	103	516
Mb2801c	POSSIBLE TRANSCRIPTIONAL REGULATORY PROTEIN (PROBABLY LRP/ASNC-FAMILY)	016	94.5	438	1	438	103	516
Mb2801c	POSSIBLE TRANSCRIPTIONAL REGULATORY PROTEIN (PROBABLY LRP/ASNC-FAMILY)	017	94.5	438	1	438	103	516
Mb2801c	POSSIBLE TRANSCRIPTIONAL REGULATORY PROTEIN (PROBABLY LRP/ASNC-FAMILY)	018	94.5	438	1	438	103	516
Mb2801c	POSSIBLE TRANSCRIPTIONAL REGULATORY PROTEIN (PROBABLY LRP/ASNC-FAMILY)	019	94.5	438	1	438	103	516
Mb2801c	POSSIBLE TRANSCRIPTIONAL REGULATORY PROTEIN (PROBABLY LRP/ASNC-FAMILY)	021	94.5	438	1	438	103	516
Mb2801c	POSSIBLE TRANSCRIPTIONAL REGULATORY PROTEIN (PROBABLY LRP/ASNC-FAMILY)	022	94.5	438	1	438	103	516
Mb2801c	POSSIBLE TRANSCRIPTIONAL REGULATORY PROTEIN (PROBABLY LRP/ASNC-FAMILY)	023	94.5	438	1	438	103	516
Mb2957	ppsB – Phenolpthiocerol synthesis type-I polyketide synthase	009	94.9	3322	1513	4830	1300	4617
Mb3805	Conserved hypothetical protein	020	93.4	1451	1	1447	1	1447
