# Supplementary material for: Whole genome sequencing of the monomorphic pathogen Mycobacterium bovis reveals local differentiation of cattle clinical isolates
Source: BMC Genomics. 2018 Jan 2;19:2. doi: 10.1186/s12864-017-4249-6 (PMC5748942; doi:10.1186/s12864-017-4249-6)
Supplement: Supplementary file 8 — List of the over represented genes found in the 23 Uruguayan M. bovis strains. (ODS 18 kb) [file 12864_2017_4249_MOESM8_ESM.ods]

## Sheet: Sheet1
Table S4.- A) List of the over represented genes found in any of the 23 Uruguayan M. bovis strains B) Absolute numbers found for each strain
A			B
Gene	Strain/s (MbURU-)		Strain	# Duplicated	Percentage
ahpC	018		MbURU-001	2	0.5%
ahpD	018		MbURU-003	36	8.8%
argU	014		MbURU-004	9	2.2%
argW	013		MbURU-005	2	0.5%
aspT	012		MbURU-007	14	3.4%
celA2a	003		MbURU-008	1	0.2%
celA2b	003		MbURU-009	72	17.5%
cfp29	018		MbURU-010	5	1.2%
cmaA1	018		MbURU-011	16	3.9%
coaA	003		MbURU-012	7	1.7%
ctaB	003		MbURU-013	5	1.2%
cysA1	003		MbURU-014	10	2.4%
dnaA	009 018		MbURU-015	3	0.7%
dnaN	018		MbURU-016	11	2.7%
drrC	018		MbURU-017	4	1.0%
esxR	020		MbURU-018	144	35.0%
fabG	018		MbURU-019	13	3.2%
fadD18	003		MbURU-020	45	10.9%
fadD21	009 018		MbURU-022	4	1.0%
fadD23	020		MbURU-023	8	1.9%
fadD25	018		Total	411
fadD28	009 018
fadD29	009 018
fadD30	007 009 018
gca	009 018
glnU	020
gmhA	009 018
gyrB	009 018
idsB	009 018
ilvX	003
IS1557'-3	007
lppA	020
lppB	020
lprR	020
lysT	012
Mb0031	018
Mb0060	018
Mb0061	018
Mb0065	018
Mb0097c	020
Mb0101	018
Mb0118	009 018
Mb0127	003
Mb0253c	009 018
Mb0255c	009 018
Mb0306	003
Mb0316	018
Mb0317	018
Mb0318c	018
Mb0621	020
Mb0764c	003
Mb0770	003 020
Mb0851c	019
Mb0915c	009 018
Mb0916	009 018
Mb0917c	009 018
Mb0918	018
Mb0937c	018
Mb1004c	003
Mb1012	009 018 019 020
Mb1013	007 009 018 019 020
Mb1014	007 009 018 019 020
Mb1015	007 009 018 020
Mb1114c	003
Mb1115	003
Mb1116A	003
Mb1187	003
Mb1273	003
Mb1274	003
Mb1290	018
Mb1291	018
Mb1388c	018
Mb1389c	018
Mb1405	009 018
Mb1432c	003
Mb1527	018
Mb1538	009 018
Mb1539	007 009 018 020
Mb1540	009 018
Mb1541	007 009 018
Mb1542c	009 018
Mb1543c	007 009 018
Mb1545	018
Mb1551	003 004 005 007 009 010 011 012 013 014 015 016 017 018 019 022 023
Mb1759c	018
Mb2001c	009 018
Mb2024	018
Mb2047c	009 010 015 016 017 018 019 020 022 023
Mb2048c	009 018
Mb2290c	009 018
Mb2292c	018
Mb2298	018
Mb2364	009 018
Mb2429c	016
Mb2459c	018
Mb2461c	018
Mb2463	018
Mb2479c	009 010 017 018 019
Mb2520	009 018 020
Mb2541	004 020
Mb2666c	003
Mb2760	003
Mb2762c	003 014
Mb2763c	014
Mb2778c	018
Mb2815c	020
Mb2831	009 018 020
Mb2832	020
Mb2838c	003 004 005 011 014 016 019 020 023
Mb2839c	003 004 011 014 016 019 020
Mb2840c	004 009 011 018 020
Mb2841c	009 018
Mb2842c	009 018
Mb2843c	009 018
Mb2846c	018
Mb2847c	018
Mb2879	003
Mb2973c	009 018
Mb2975c	009 018
Mb2976	018 019
Mb2977	018
Mb2980	009 018
Mb2981	018
Mb2983c	009 018
Mb3140	009 018
Mb3141	009 018
Mb3149c	009 018
Mb3152c	009 018
Mb3153	018
Mb3410	018
Mb3411c	007 009 018
Mb3412c	001 007 009 010 016 018 019 020 023
Mb3496	020
Mb3557	009 018
Mb3558c	001 007 009 018 020
Mb3560c	018
Mb3675	003
Mb3679c	003 008 014
Mb3680c	003 014
Mb3792	018
Mb3848	018
Mb3849	018
Mb3851	018
Mb3852	018
Mb3858c	020
Mb3877	018
Mb3932c	009 018
Mb3946	018
Mb3947c	018
mce2A	018
mce2B	018
menD	018
metU	016 018
mmpL10	018
mmpL1a	009 018
mmpL2	018
mmpL9a	009 018
mmpS1	009 018
mmpS4	009 018
moaA1	007 009 018
moaB1	007 009 018
moaC	009 018
moaD1	009 018
moeB2	018
moeW	009 018
moeY	009 018
moxR3	018
nrdE	009 018
papA1	009 018
papA2	009 018
papA3	009 018
papA4	018
pcaA	013 016 018
PE_PGRS3b	003 020
PE10	003
PE22	018
PE9	003
pheU	003 012 014
pks6a	009 018
plcD	018
PPE16	011 020
PPE21	011 020
PPE34	004 011 019 020 022 023
PPE35b	020
PPE36	018
PPE41	018
PPE5	004 011 020 023
PPE53	011 020
PPE55a	020
PPE56a	020
PPE56b	020
PPE56d	020
PPE6	004 011 019 020 023
PPE60	020
PPE62	011 020
PPE64	011 020
PPE70	011 020
PPE8	004 011 020
proX	018
pstS2	011 012 013 016
pstS3	012
recF	009 018
rmlC	018
rpmF	003
rrf	018
rrl	018
rrs	009 018 020
sdhA	018
secG	003
sugB	018
sugC	018
tesA	018
umaA1	009 016 018
uspB	018
wbbL2	003 009 010 011 012 013 014 015 016 017 018 022 023
