# Supplementary material for: Whole genome sequencing of the monomorphic pathogen Mycobacterium bovis reveals local differentiation of cattle clinical isolates
Source: BMC Genomics. 2018 Jan 2;19:2. doi: 10.1186/s12864-017-4249-6 (PMC5748942; doi:10.1186/s12864-017-4249-6)
Supplement: Supplementary file 9 — Putative novel genes identified in the Uruguayan strains by assembly of the unmapped reads. (ODS 14 kb) [file 12864_2017_4249_MOESM9_ESM.ods]

## Sheet: Sheet1
Table S5.- Putative novel genes identified in the Uruguayan strains by assembly of the unmapped reads
	Strain(MbURU-)
Annotation	001	002	003	004	005	006	007	008	009	010	011	012	013	014	015	016	017	018	019	020	021	022	023	Identity
ABC transporter ATP-binding protein	1		1	1	1	1		1	1	1	1	1		1	1	1	1	1	1	1	1	1	1	MTBC Multispecies
hypothetical protein							1		1															Mycobacterium tuberculosis
Ser/Thr protein kinase							1				1			1	1	1		1	1	1	1	1	1	Mycobacterium tuberculosis
Uncharacterised protein															1									Mycobacterium tuberculosis
PE_PGRS family protein											1													Mycobacterium tuberculosis
