# Supplementary material for: Whole genome sequencing of the monomorphic pathogen Mycobacterium bovis reveals local differentiation of cattle clinical isolates
Source: BMC Genomics. 2018 Jan 2;19:2. doi: 10.1186/s12864-017-4249-6 (PMC5748942; doi:10.1186/s12864-017-4249-6)
Supplement: Supplementary file 10 — Regions with high SNP density. (ODS 24 kb) [file 12864_2017_4249_MOESM10_ESM.ods]

## Sheet: Sheet1
Table S6.- Regions with high SNP density. SNP clustering positions are shown according to AF2122/97 genome. Asterisks point those genes affected by variants
* based on reference NC_002945.3
	Start *	End *	Genes/Products	SNP	SNP Density	P-value
1	2275000	2279999	lppI, Mb2073c, pks12	113	0.0226	0
2	1700000	1704999	Mb1550, Mb1551, wbbL2	99	0.0198	0
3	925000	929999	pheU, PE_PGRS12, PE_PGRS13, PE_PGRS14	72	0.0144	0
4	2250000	2254999	Mb2050c	67	0.0134	0
5	3770000	3774999	Mb3434, Mb3436c, Mb3437c	62	0.0124	0
6	2375000	2379999	Mb2158c, Mb2159c, uppP, Mb2161c, lppL, pyrD	62	0.0124	0
7	3185000	3189999	glnB, amt, ftsY	59	0.0118	0
8	1135000	1139999	lpqT, prsA, glmU, glnT, Mb1047, mfd	59	0.0118	0
9	945000	949999	lpqS, cysK2, cysK2, IS1606’, Mb0873, Mb0874c, fadD16	59	0.0118	0
10	360000	364999	Mb0304c, PE_PGRS5, Mb0306, Mb0307, Mb0308	56	0.0112	0
11	1530000	1534999	PPE19, Mb1397c, Mb1398c, Mb1399c	56	0.0112	0
12	810000	814999	Mb0733, Mb0734, rplN, rplX, rplE, rpsN, rpsH	56	0.0112	0
13	2020000	2024999	PE19, esxM, esxN, Mb1822, Mb1823, Mb1824	55	0.011	0
14	1910000	1914999	pyrG, xerD, Mb1728c, Mb1729c	54	0.0108	0
15	940000	944999	Mb0866, narL, Mb0868, Mb0869c	53	0.0106	0
16	3840000	3844999	PE31, PPE60, Mb3507, Mb3508, Mb3509c	51	0.0102	0
17	3035000	3039999	PPE44, Mb2793c, Mb2794c, dapB, Mb2796c, Mb2797, Mb2798c	51	0.0102	0
18	165000	169999	Mb0143, Mb0144, Mb0145, Mb0146c, Mb0147, Mb0148c	50	0.01	0
19	3460000	3464999	fadE24, fadE23, fadB4, Mb3166c, Mb3167	49	0.0098	1.11E-16
20	3965000	3969999	cysS, ispF, ispD, Mb3614c, lpqE, radA	47	0.0094	1.89E-15
21	2050000	2054999	Mb1848, PE_PGRS33, Mb1850c	46	0.0092	7.77E-15
22	3715000	3719999	PPE56a	45	0.009	3.18E-14
23	3095000	3099999	ugpB, ugpE, ugpAb, ugpAa, dinF	45	0.009	3.18E-14
24	2525000	2529999	Mb2296, Mb2297c, Mb2298, cyp121, Mb2300c, Mb2301	45	0.009	3.18E-14
25	2520000	2524999	Mb2290c, cyp128, Mb2292c, lppN, Mb2294, Mb2295	45	0.009	3.18E-14
26	1950000	1954999	Mb1767, Mb1768c, Mb1769, Mb1770, Mb1771, pknE	45	0.009	3.18E-14
27	700000	704999	tcrA, Mb0619, lpqO, IS1536’, Mb0621, Mb0622, Mb0623, Mb0624, Mb0625	45	0.009	3.18E-14
28	2865000	2869999	Mb2603, Mb2604, Mb2605, Mb2606c, Mb2607, Mb2608, Mb2609c	44	0.0088	1.25E-13
29	2500000	2504999	Mb2272, glpD1, glpD1, Mb2275	44	0.0088	1.25E-13
30	4155000	4159999	echA21, lipE, Mb3805, serU, Mb3806, Mb3807c	43	0.0086	4.86E-13
31	1925000	1929999	engA, Mb1741, fadB3a, fadB3b, Mb1744, Mb1745	43	0.0086	4.86E-13
32	0	4999	dnaA, dnaN, recF	43	0.0086	4.86E-13
33	3060000	3064999	Mb2818c, lppV, lppV, Mb2821c, Mb2822, Mb2823	42	0.0084	1.84E-12
34	540000	544999	mmpS4, Mb0460, PPE11	42	0.0084	1.84E-12
35	3480000	3484999	nuoN, PPE53, PPE70	41	0.0082	6.80E-12
36	3875000	3879999	PE_PGRS54	40	0.008	2.46E-11
37	1705000	1709999	pks5	40	0.008	2.46E-11
38	1275000	1279999	Mb1178, Mb1179c, Mb1180, Mb1181	40	0.008	2.46E-11
39	40000	44999	Mb0039, Mb0040c, mtc28, leuS	39	0.0078	8.68E-11
40	3390000	3394999	ccrB, Mb3099c, Mb3100c, Mb3101, Mb3102c	39	0.0078	8.68E-11
41	2935000	2939999	Mb2677c, valT, glyT, cysU, valU, Mb2679c, Mb2680, Mb2681, Mb2682, Mb2683c, Mb2684, IS1081, Mb2685	39	0.0078	8.68E-11
42	2800000	2804999	Mb2546c, lppS, lysU, gene2578, rna33, PE26, Mb2549c, bcp, bcp	39	0.0078	8.68E-11
43	2370000	2374999	ansP1, Mb2153c, cysS, cysQ, Mb2156, Mb2157c	39	0.0078	8.68E-11
44	2040000	2044999	PPE32, PPE33a, PPE33b, Mb1839%2C, Mb1840, mgtC, Mb1842c	39	0.0078	8.68E-11
45	3660000	3664999	sdhB, Mb3349c, Mb3350c, Mb3351c, moaX, moaC, moaB3	38	0.0076	2.99E-10
46	1710000	1714999	papA4, fadD24	38	0.0076	2.99E-10
47	710000	714999	Mb0631, Mb0632, Mb0633c, Mb0634, galT, galK	38	0.0076	2.99E-10
48	3720000	3724999	Mb3386c, Mb3387c, Mb3388c, Mb3389, Mb3390c, folD, Mb3392, Mb3393, Mb3394	37	0.0074	1.01E-09
49	3490000	3494999	moxR3, Mb3190c, Mb3191c, Mb3192c, Mb3193, Mb3194	37	0.0074	1.01E-09
50	2975000	2979999	Mb2723, Mb2724c, Mb2725c, Mb2726, Mb2727c, Mb2728, sigB	37	0.0074	1.01E-09
51	2760000	2764999	argW, gene2539, rna31, echA14, PE_PGRS42d, Mb2512c%2C, PE_PGRS42b, Mb2513c%2C, PE_PGRS42a, Mb2515c	37	0.0074	1.01E-09
52	3290000	3294999	IS1538, thiL, Mb3003c, Mb3004, ddl, gpsA	36	0.0072	3.29E-09
53	2260000	2264999	Mb2055c, Mb2056c, hspX, Mb2058, Mb2059c	36	0.0072	3.29E-09
54	3565000	3569999	Mb3263, Mb3264c, Mb3265c, Mb3266c, Mb3267c	35	0.007	1.05E-08
55	3090000	3094999	Mb2850c, Mb2851c, Mb2852c, Mb2853c, Mb2854c, echA16, ugpC	35	0.007	1.05E-08
56	2920000	2924999	Mb2659c, Mb2660c, Mb2661, Mb2662, Mb2663	35	0.007	1.05E-08
57	2470000	2474999	glnA2, Mb2247c, Mb2248c	35	0.007	1.05E-08
58	2000000	2004999	Mb1805c, cyp144, Mb1807c, Mb1808c	35	0.007	1.05E-08
59	1340000	1344999	PE13, PPE18, esxK, esxL, IS1081, Mb1231c, Mb1232	35	0.007	1.05E-08
60	1100000	1104999	moaB2, mscL, Mb1012, Mb1013, Mb1014	35	0.007	1.05E-08
61	3145000	3149999	mpb53, Mb2904c, cdsA, frr, pyrH, Mb2908	34	0.0068	3.26E-08
62	3070000	3074999	Mb2830, Mb2831, Mb2832, Mb2833c, IS1555’, Mb2834, IS1604’, Mb2835, Mb2836, Mb2837	34	0.0068	3.26E-08
63	2675000	2679999	Mb2433c, Mb2434c, rpsT, Mb2436c, Mb2437c	34	0.0068	3.26E-08
64	2085000	2089999	Mb1876c, Mb1877c, Mb1878, ureA, ureB, ureC, ureF	34	0.0068	3.26E-08
65	465000	469999	PPE9, purT	33	0.0066	9.87E-08
66	65000	69999	celA1, Mb0064, Mb0065	33	0.0066	9.87E-08
67	3960000	3964999	Mb3606c, lppH, Mb3608, arsB2, arsB2	32	0.0064	2.90E-07
68	865000	869999	Mb0793, Mb0794, purD, ggtA, Mb0797c	32	0.0064	2.90E-07
69	430000	434999	___	31	0.0062	8.27E-07
70	3445000	3449999	Mb3149c, Mb3150, Mb3151c, Mb3152c, Mb3153, Mb3154c	31	0.0062	8.27E-07
71	3055000	3059999	ltp1, IS1602, Mb2814c, Mb2815c, truB	31	0.0062	8.27E-07
72	2090000	2094999	ureG, ureD, ndh, Mb1886c, Mb1887c	31	0.0062	8.27E-07
73	1955000	1959999	Mb1773c, idi, pknF, Mb1776	31	0.0062	8.27E-07
74	1610000	1614999	pgk, tpiA, Mb1474c, secG, PE_PGRS26	31	0.0062	8.27E-07
75	1415000	1419999	Mb1299c, Mb1300c, lprA, Mb1302c, Mb1303c	31	0.0062	8.27E-07
76	1410000	1414999	Mb1295, Mb1296, pknH, embR	31	0.0062	8.27E-07
77	975000	979999	Mb0901, PPE13, Mb0903c, Mb0904, Mb0905	31	0.0062	8.27E-07
78	620000	624999	ccsA, Mb0543, Mb0544, PE_PGRS6a	31	0.0062	8.27E-07
