# Supplementary material for: Whole genome sequencing of the monomorphic pathogen Mycobacterium bovis reveals local differentiation of cattle clinical isolates
Source: BMC Genomics. 2018 Jan 2;19:2. doi: 10.1186/s12864-017-4249-6 (PMC5748942; doi:10.1186/s12864-017-4249-6)
Supplement: Supplementary file 11 — List of truncated genes for the Uruguayan strains studied. (ODS 20 kb) [file 12864_2017_4249_MOESM11_ESM.ods]

## Sheet: Sheet1
Table S7.- List of truncated genes for the Uruguayan strains studied
Strains MbURU-012, 014 and 020 have been omitted from this analysis due to low read coverage
Gene	Function	Strains (MbURU-)	Spoligotypes associated
Mb3406	Conserved hypothetical protein	017	X
Mb0914c	Probable transcriptional regulatory protein, LuxR family	017	X
pks12	Polyketide synthase	019, 023	X
Mb0107	Conserved hypothetical protein	002, 007, 010, 017, 018	SB0130
Mb3617	Conserved hypothetical protein	002, 007, 010, 017, 018
plcD	Probable phospholipase C 4 PlcD	002, 007, 010, 017, 018
Mb1015	Conserved hypothetical protein	001, 003, 005, 016, 019	SB0145
Mb2411c	Conserved hypothetical protein	001, 003, 005, 016, 019
Mb2598c	Conserved hypothetical protein	001, 003, 005, 016, 019
pks9	Probable polyketide synthase pks9	004, 006, 008, 009, 011, 013, 015, 021, 022, 023	SB0274	SB1072	SB0140
eccc2	ESX conserved component EccC2. ESX-2 type VII secretion system protein	006	SB1072
