# Supplementary material for: Whole genome sequencing of the monomorphic pathogen Mycobacterium bovis reveals local differentiation of cattle clinical isolates
Source: BMC Genomics. 2018 Jan 2;19:2. doi: 10.1186/s12864-017-4249-6 (PMC5748942; doi:10.1186/s12864-017-4249-6)
Supplement: Supplementary file 13 — Details on the distinctive characteristics defining each of the three groups described in this study: URY1, URY2 and URY3. (ODS 250 kb) [file 12864_2017_4249_MOESM13_ESM.ods]

## Sheet: Sheet1
Table S8.-
A) Details on the distinctive characteristics defining each of the three groups described in this study: URY1, URY2 and URY3.
B) Venn diagram showing the number of SNPs shared and exclusive of each of the groups
A													B
URY1				URY2				URY3
Spoligotype	SB0130			Spoligotype	SB0145			Spoligotypes	SB0274 | SB0140 | SB1072
RD	RD130a			RD	RDbov145a | RDbov145b | RDbov145c			RD	___
SNP				SNP				SNP
Position*	Ref	Alt	Gene Name	Position*	Ref	Alt	Gene Name	Position*	Ref	Alt	Gene Name
8878	C	T	gyrA	3877	G	T	recF	67098	G	A	Mb0064
33426	G	A	Mb0031	17527	C	G	pknA	119328	G	T	Mb0105
40068	G	C	Mb0038c	19425	G	C	pbpA	180444	T	C	PE2
52756	C	T	Mb0049c-Mb0050	50470	C	T	ino1	246207	C	T	mmpL3
57032	G	A	Mb0052	52538	G	C	Mb0049c	425180	C	G	PPE8
79330	T	G	glyA2-Mb0072	58462	A	G	rpsF	616758	C	T	hemL
85969	GC	G	Mb0079c	76547	A	G	sdaA	866123	C	T	Mb0793
123743	G	A	Mb0107	96244	G	A	hycE	982007	G	C	serC
182880	G	A	fadE2	114965	C	T	nrp	1053067	T	G	Mb0967
183572	A	G	fadE2-pntAa	117800	C	G	Mb0105	1141096	C	T	mfd
205545	C	G	mce1F	137532	A	G	gmhA	1285130	C	T	Mb1188c
206100	C	T	mce1F	140686	A	G	ldta	1295521	C	T	narI-typA
230781	C	T	Mb0200-Mb0201	143799	T	C	oxcA	1367934	C	G	htrA
252546	G	A	pckA	148871	G	A	Mb0127	1530862	A	T	PPE19
254546	G	A	nadR	166551	G	A	Mb0144	1578004	G	C	Mb1440c
265675	T	C	Mb0228c	179885	G	A	PE2	1597426	G	A	lipO
288200	T	C	htdx	189083	A	G	PE3-PE4	1605839	C	G	Mb1466
313823	C	A	Mb0269c	191240	C	T	Mb0166	1649457	C	A	csd
365545	TG	T	vapc2-Mb0310	223919	C	T	Mb0198	1673062	C	G	Mb1522c
393256	C	T	Mb0333	273995	T	C	php	1873814	G	A	pks9
394013	G	C	cyp135A1	299636	A	G	Mb0255c	1876460	C	T	pks9
402355	T	C	Mb0343	340097	C	G	PE PGRS4-PPE3	2035210	A	G	PPE30
405886	G	C	Mb0345c	407246	C	G	Mb0346c	2042473	C	T	PPE33b
426298	G	C	PPE8	410176	T	C	Mb0347	2046255	C	T	Mb1843c
436102	GCC	G	Mb0363c	412233	G	C	iniA	2085066	C	T	gnd1
447119	G	T	Mb0375c	413677	G	C	iniA	2218298	C	G	Mb2019
559744	G	C	icl	444590	AGGT	A	Mb0372c	2242582	C	G	Mb2039
620575	A	G	Mb0541	447067	G	A	Mb0375c	2245207	A	G	Mb2042
683373	C	G	Mb0600c	460722	G	A	clpB	2371435	G	A	Mb2153c
700389	A	C	tcrA	479644	G	A	fadE7	2453841	C	T	Mb2232
758638	C	A	atsD	483845	T	C	mmpL1a	2680893	A	AC	Mb2437c
769103	C	T	rpoC-Mb0688c	485584	G	A	fadD30	2833641	T	C	lppA
782606	C	T	Mb0700	518522	C	T	Mb0436c	2942784	G	A	Mb2689c
804436	G	C	rplB	542095	T	C	mmpL4	2993586	C	T	fadE20
827195	C	T	secY	606837	T	C	Mb0526	3033208	C	G	Mb2789c
856442	GC	G,GCC	Mb0782c-Mb0783c	642875	C	G	fadD8	3076431	T	C	Mb2837-Mb2838c
862916	A	G	Mb0790c-aldA	644245	C	G	Mb0567	3154770	G	A	amiC
909041	G	A	sseC2	685522	A	G	Mb0600c-mce2r	3198904	T	C	tesA
915686	C	T	Mb0845c	701329	G	C	Mb0619	3207442	T	C	ppsA
944261	C	T	Mb0869c	710416	C	T	Mb0630c	3243211	C	T	mmpL7
945875	C	T	cysK2	712292	G	C	vapc29	3263278	A	G	Mb2977-Mb2978c
990809	G	A	Mb0914c	723170	G	A	recBb	3278284	G	A	pca
1106726	G	T	Mb1015	726979	A	G	recC	3572753	G	T	secA1
1109294	T	C	Mb1019c	738102	T	G	mmaA4	3844891	G	A	Mb3509c
1135394	C	T	lpqT	745467	A	C	Mb0667	4080980	A	G	Mb3726c
1139924	C	T	mfd	745507	C	T	Mb0667	4187454	G	A	fadE35
1156815	G	A	kdpC	756843	T	C	maze2	4293853	T	C	espj
1159233	G	A	trcR-Mb1063c	760347	C	A	vapb8
1207314	A	G	greA-Mb1110c	792617	C	A	Mb0709c	* based on reference NC_002945.3
1241556	G	A	vapc32-Mb1145	811531	C	CG	Mb0733-Mb0734
1257476	G	T	prpd	817724	G	A	sppA
1373737	C	T	mrp	833073	C	T	Mb0760
1400722	G	A	lprE	833960	G	C	Mb0761
1467679	C	T	Mb1346c-Mb1347c	843812	T	C	vapc31
1475059	A	AC	rrf-ogt	854043	G	A	phoP
1481891	G	A	Mb1354c	886295	CG	C	Mb0814c
1537162	G	A	Mb1401	897237	C	T	purL
1541930	G	A	Mb1406	913524	T	TC	mshd-phoT
1614744	A	G	PE PGRS26	928976	G	A	PE PGRS14
1637038	C	T	qor	941752	A	G	narL
1676666	T	C	Mb1527	948099	G	A	Mb0873
1703692	T	C	Mb1551	973459	T	G	Mb0898c
1703695	C	T	Mb1551	990611	C	T	Mb0914c
1703701	G	C	Mb1551	998196	T	C	Mb0918-Mb0919
1703704	C	T	Mb1551	1008024	C	T	accD3
1721999	G	A	ileS	1018313	G	A	Mb0937c
1775356	C	A	Mb1614c-bioB	1020025	C	CA	Mb0938c
1791315	C	T	hisI	1021422	A	G	PPE14
1793154	C	T	bcpB-trpE	1079166	C	T	Mb0993-ctpV
1801266	A	G	Mb1642	1106040	G	A	Mb1015
1898313	T	C	Mb1713c-mpg	1135989	C	T	prsA
1902807	G	T	Mb1718	1160964	A	G	Mb1065c-esxI
1959918	C	A	Mb1776	1186353	A	G	Mb1092c
1973308	G	T	plcD	1191064	C	A	PE PGRS19-PE PGRS20
1976787	GC	G	mmpL14	1199923	T	C	fadA3
2002482	T	G	cyp144-Mb1807c	1202439	A	C	lipU
2020831	T	C	esxM	1224871	A	G	phoH2
2021089	G	C	esxM	1264684	G	A	PPE16
2034700	GC	G	PPE30	1283151	GGAC	G	Mb1186
2041093	T	C	PPE32	1295429	C	T	narI
2110248	G	A	Mb1900c	1306904	G	C	fbiC-tb8.4
2130973	G	T	Mb1926-Mb1927c	1314169	A	G	Mb1212c
2164334	T	C	lppF	1328202	A	G	fadD21
2176917	G	A	fadE17	1341373	A	G	PPE18
2177381	A	C	fadE17	1341377	A	G	PPE18
2211432	C	T	erm 37 -Mb2011c	1341455	G	A	PPE18
2213163	C	CG	Mb2013c-mazf6	1341585	A	G	PPE18
2234497	G	A	otsB1	1344831	GA	G	Mb1232
2255130	A	T	Mb2050c	1357605	C	T	glgC
2280862	C	T	pks12	1412796	T	C	pknH
2310080	A	G	blaC	1412857	C	A	pknH
2312501	G	C	cobM	1412865	T	A	pknH
2362836	C	T	PPE37	1426794	C	T	Mb1309
2393458	C	G	murG	1460376	C	T	atpH
2489489	C	T	Mb2261-Mb2261A	1468025	A	G	Mb1347c
2508246	C	G	Mb2279c-Mb2280c	1475418	T	C	ogt
2510809	T	C	Mb2282c	1480533	G	A	Mb1353c
2548888	A	G	htpG	1487919	C	T	PE PGRS24
2549822	C	T	Mb2322c	1493881	C	T	glgP
2550381	C	A	Mb2322c	1494230	G	C	glgP
2614098	G	A	era	1510308	T	C	mbtk
2616428	T	C	Mb2387c	1513457	C	T	irta
2694120	A	C	Mb2453c	1517606	T	G	Mb1388c
2700730	T	C	Mb2461c	1520117	G	C	moeY
2765425	C	T	Mb2515c	1531858	C	T	PPE19-Mb1397c
2849034	GT	G	Mb2591	1543017	A	C	Mb1407
2961774	G	A	Mb2707c	1543447	C	G	Mb1407
3070089	G	A	Mb2829-Mb2830	1580472	G	A	fmu
3078652	T	C	Mb2839c-Mb2840c	1586295	G	C	Mb1449
3096703	T	C	ugpB	1593055	G	A	Mb1456
3136027	C	T	gcpE	1593438	G	T	Mb1457
3145088	G	A	Mb2902c	1596034	G	A	Mb1460
3186124	G	A	glnD	1610964	C	T	pgk
3263875	G	GC	Mb2978c	1621152	G	T	opcA
3265716	C	T	Mb2980	1623659	A	G	tal
3288177	G	A	Mb2999c	1640542	A	G	Mb1493c
3304445	T	A	Mb3014c-Mb3015	1654765	A	G	ctpD
3332049	C	A	Mb3040c	1655370	C	T	ctpD
3389234	G	A	pgmA	1676657	A	G	Mb1527
3439865	T	C	moeB2	1697098	T	C	fadD25
3478232	A	T	nuoL	1710745	C	T	pks5
3489431	G	A	Mb3188c	1737144	G	A	PPE21
3534692	G	C	Mb3227c	1753199	G	T	treZ
3561793	C	T	Mb3259c	1757981	C	T	Mb1592c
3565594	C	A	tgs3	1780140	A	G	nadA
3565653	A	G	tgs3	1812851	G	A	cya
3588072	A	G	Mb3281c	1823903	A	G	uvrB
3592869	C	T	pmma	1831971	C	A	uvrA
3612097	A	G	fadE25	1858839	T	C	argH
3614595	T	C	Mb3305	1866705	G	T	pks7
3622006	G	A	accA3	1876021	G	C	pks9
3627152	T	G	Mb3320	1900873	G	GCA	lprJ
3665767	C	G	moaA3	1925583	T	C	cmk
3666994	A	C	Mb3357	1926716	C	G	engA
3740216	T	C	otsB2	1937372	C	G	Mb1755
3816846	A	C	eccd4	1949639	C	T	narK2
3826975	G	A	rpsK	1970256	T	C	PPE24-Mb1783c
3843280	ACC	A	Mb3507	2001436	T	A	cyp144
3871790	G	A	fadD17	2006012	G	A	malQ
3883621	G	A	Mb3540c-PE PGRS55	2007611	C	T	malQ
3915857	G	A	hsaf	2030359	C	A	PPE28
3965691	A	C	cysS1	2031365	G	A	PPE28
3971448	C	T	Mb3617	2032288	C	T	PPE28-PPE29
3978594	A	C	lpqF	2074239	C	T	Mb1867c
4009210	G	A	Mb3657	2094633	T	C	Mb1887c
4013729	T	C	Mb3661	2105342	C	T	Mb1897
4023112	G	C	topA	2132639	C	T	Mb1927c-Mb1928
4038666	C	A	Mb3686c	2159166	C	G	PPE34-PPE35b
4071552	G	T	moxR2	2208350	C	T	Mb2007c
4123856	T	C	Mb3762	2237227	C	T	vapc15
4134277	G	A	Mb3775c	2263146	G	C	acg
4140343	C	A	proV	2264410	G	A	Mb2059c
4168329	C	T	Mb3814	2265577	C	T	Mb2061
4171749	A	G	Mb3818	2278807	C	G	pks12
4178937	G	A	embC	2278809	A	G	pks12
4183067	G	A	embB	2278816	A	G	pks12
4203991	G	A	aftb	2278824	G	A	pks12
4205828	G	C	ubia	2278825	G	C	pks12
4212205	G	A	Mb3841	2281723	C	A	pks12
4262297	G	A	ethA	2286184	A	G	pks12
4287068	GA	G	PE35	2292914	T	C	ppm1
				2305804	G	A	cobG
				2328681	C	T	pepE
				2340699	A	C	Mb2126
				2349141	G	A	PPE36-prcA
				2355808	G	A	mpa
				2364238	T	C	metH
				2364996	C	A	metH
				2380236	A	G	TB18.6
				2396812	T	C	murD
				2406350	G	A	pbpB
				2412287	G	A	lppM
				2413856	G	A	Mb2194c-idsA2
				2418238	A	G	pknL-Mb2199c
				2442852	C	A	ctaC
				2487656	C	T	cobD
				2497065	G	A	acpM
				2510719	T	G	Mb2282c
				2533610	C	T	Mb2304
				2544787	G	A	Mb2317
				2569322	G	T	uspC
				2569420	T	C	uspC
				2626854	G	A	mbtF
				2651893	G	A	Mb2411c
				2659171	C	T	Mb2417
				2679074	G	A	Mb2436c
				2711564	G	A	rne
				2735600	A	C	Mb2491c
				2745091	G	A	Mb2501c
				2763158	G	C	PE PGRS42b
				2765718	G	A	Mb2515c
				2776213	G	A	bkdc
				2790099	T	G	Mb2536c
				2790674	G	A	Mb2536c
				2815347	G	C	fas
				2860894	G	T	Mb2598c
				2866003	G	A	Mb2603
				2881707	C	T	secD
				2894752	C	T	Mb2629
				2895173	C	T	Mb2630
				2896114	A	G	speE
				2926660	T	G	Mb2665c-Mb2666c
				2926702	A	G	Mb2665c-Mb2666c
				2938901	G	GA	Mb2682-Mb2683c
				2942388	A	C	Mb2689c
				2950791	C	G	hemE
				2952366	G	A	echA15
				2973750	C	A	ppgK
				2973752	C	G	ppgK
				2984393	A	G	Mb2733
				3008087	A	G	recA-Mb2757
				3034870	G	T	PE27
				3035188	A	G	PE27
				3049237	G	A	gpsI-lppU
				3049344	T	C	gpsI-lppU
				3063468	G	A	Mb2820c
				3063689	G	A	Mb2820c
				3084456	C	T	Mb2844c
				3085972	G	C	Mb2847c
				3096227	G	C	ugpB
				3101652	T	C	rbfA
				3111647	T	G	cysG
				3140175	G	A	vapc43
				3142752	G	T	dipZ
				3146800	A	G	Mb2904c
				3159066	C	T	Mb2917
				3179588	G	T	pknI
				3189331	A	G	amt-ftsY
				3243139	T	C	mmpL7
				3272317	G	C	Mb2987
				3290359	G	C	thiL
				3291579	C	G	Mb3002c
				3293146	A	G	Mb3004
				3299998	T	C	hupB
				3300534	C	G	hupB-leuD
				3308903	C	T	Mb3018
				3326495	G	A	pfkA-gatA
				3364041	G	A	Mb3072c
				3392238	G	A	Mb3098-Mb3099c
				3409943	G	A	Mb3114
				3418238	A	G	Mb3119c
				3448807	C	T	tgs1
				3535122	G	A	lipV
				3537663	C	CCGG	moeB1
				3560486	C	A	desa3
				3570545	G	A	Mb3267c
				3587042	G	C	Mb3281c
				3596190	G	A	fbiB
				3618489	C	T	acce5
				3625651	C	T	lat
				3628339	C	G	pcd
				3631597	A	G	lhr
				3650635	T	C	pmmB
				3662148	T	TCTG	sdhB-vapc44
				3707988	C	T	IS1561'
				3714215	G	A	PPE56b
				3747214	T	C	dxs2
				3764761	C	A	Mb3428-guaA
				3773151	G	A	Mb3434-Mb3436c
				3773173	A	G	Mb3434-Mb3436c
				3802490	T	G	Mb3465c
				3841761	C	T	PPE60
				3842446	C	T	Mb3507
				3844125	T	C	Mb3508
				3873035	G	A	PE PGRS53
				3879881	A	G	PE PGRS54
				3880106	C	T	PE PGRS54
				3884005	T	C	PE PGRS55
				3955641	G	A	kshb
				3961727	T	C	lppH
				3965146	A	C	Mb3610c
				4012907	A	C	Mb3659-Mb3660
				4042160	C	T	dppB
				4076530	AC	A	glpKa
				4115409	T	C	Mb3755
				4124429	G	A	Mb3763
				4126515	A	C	Mb3764
				4152604	C	T	Mb3798c-Mb3799c
				4156408	G	A	lipE
				4157995	T	C	Mb3805
				4158142	T	C	Mb3805
				4167634	G	C	Mb3814
				4200699	G	C	Mb3832c-fbpD
				4202968	C	T	fbpA-aftb
				4208811	A	G	glf
				4222463	T	C	Mb3851
				4227214	G	A	mmpL8
				4259403	G	A	Mb3878
				4259727	A	T	Mb3878-espr
				4276724	G	A	espe
				4294552	G	A	espk
				4298752	A	G	ecce1
				4303556	A	G	ecce2
				4313002	CG	C	eccc2
				4314900	C	T	eccb2
				4343339	T	C	Mb3952c
